# Supplementary material for: Plasma Lipidomic Remodeling in Behçet’s Disease Reveals Alterations Associated with Vascular Involvement
Source: Metabolites. 2026 May 27;16(6):363. doi: 10.3390/metabo16060363 (PMC13302958; doi:10.3390/metabo16060363)
Supplement: Supplementary file 1 [file metabolites-16-00363-s001.zip]

Archive with 2 entries (2 files):
- Supplementary information Figure s1 and S2docx.pdf
- Supplementary information Table S1 and S2.xlsx
