# Supplementary material for: Plasma Lipidomic Remodeling in Behçet’s Disease Reveals Alterations Associated with Vascular Involvement
Source: Metabolites. 2026 May 27;16(6):363. doi: 10.3390/metabo16060363 (PMC13302958; doi:10.3390/metabo16060363)
Supplement: Supplementary file 1 [file metabolites-16-00363-s001.zip › Supplementary information Table S1 and S2.xlsx]

## Sheet: pernova analysis (S1)
Pair-wise PERMANOVA results
	F.Model	R2	pval	p.adj
BD vs C	59.264	0.46936	0.001	0.0015
BD vs VBD	1.1166	0.0237	0.304	0.304
C vs VBD	29.736	0.35092	0.001	0.0015

## Sheet: BD vs Healthy Control (S2)
	FC ( BD/C)	log2(FC)	p.ajusted
DAG 25:1e; DAG 11:0e/14:1	108.33	6.7593	7.5958e-18
DAG 29:1e; DAG 15:0e/14:1	27.771	4.7955	2.5604e-18
DAG 29:4; DAG 11:0-18:4	0.096675	-3.3707	4.9073e-05
DAG 29:4; DAG 13:1-16:3	0.036543	-4.7743	2.2343e-14
DAG 30:1e; DAG 16:0e/14:1	5.9749	2.5789	4.9699e-20
DAG 31:1e; DAG 17:0e/14:1	17.034	4.0904	6.3967e-13
DAG 32:3; DAG 14:1-18:2	2.9554	1.5634	1.5102e-09
DAG 33:0; DAG 16:0-17:0	0.42462	-1.2358	2.0933e-07
DAG 40:0; DAG 20:0-20:0	0.24287	-2.0417	1.5541e-11
LPC 28:5	0.040597	-4.6225	0.0010546
PC 29:4e	0.018859	-5.7286	5.096e-29
PC 30:0	3.2271	1.6903	1.8825e-06
PC 31:1; PC 9:0-22:1	3.6831	1.8809	1.9857e-09
PC 31:3e	0.1929	-2.3741	7.9936e-26
PC 31:4e	0.019028	-5.7158	4.9699e-20
PC 32:0; PC 16:0-16:0	2.2762	1.1866	3.5442e-14
PC 32:0e	2.7985	1.4847	3.2639e-14
PC 32:1; PC 14:0-18:1	2.3239	1.2165	3.9869e-09
PC 32:1e	2.426	1.2786	8.983e-14
PC 33:0	2.5563	1.354	6.7815e-07
PC 33:1	2.2144	1.1469	1.814e-10
PC 33:2; PC 17:0-16:2	4.9369	2.3036	2.7347e-14
PC 33:4e	0.012563	-6.3146	1.7709e-15
PC 34:3	8.8678	3.1486	4.3848e-16
PC 34:3; PC 12:0-22:3	53.212	5.7337	2.7347e-14
PC 34:3; PC 16:0-18:3	11.274	3.4949	3.4703e-18
PC 35:4e	0.41856	-1.2565	4.2052e-05
PC 35:5e	0.49766	-1.0068	0.00023527
PC 35:6e	0.44915	-1.1547	0.0005746
PC 35:7e	0.42628	-1.2301	2.6767e-05
PC 36:2e	6.9728	2.8017	0.00091036
PC 36:3; PC 15:1-21:2	25.793	4.6889	1.1145e-15
PC 36:3; PC 18:0-18:3	21.049	4.3957	2.3574e-15
PC 36:5; PC 18:2-18:3	16.947	4.083	5.5201e-19
PC 37:7	14.511	3.859	9.7417e-13
PC 38:2; PC 19:1-19:1	2.4087	1.2683	1.857e-05
PC 38:4; PC 18:2-20:2	3.3253	1.7335	1.0439e-05
PC 38:4; PC 20:1-18:3	5.1245	2.3574	9.0537e-15
PC 38:6	31.729	4.9877	5.6978e-08
PC 38:8e	19.583	4.2915	9.3421e-13
PC 39:1e	2.3093	1.2074	0.02647
PC 39:7	15.202	3.9262	1.2514e-10
PC 39:7; PC 19:2-20:5	12.526	3.6469	4.3467e-12
PC 39:8	12.745	3.6718	3.6491e-15
PC 39:8e	9.9466	3.3142	1.2764e-13
PC 40:4	0.44131	-1.1801	0.00014073
PC 40:6; PC 18:0-22:6	21.258	4.41	5.0023e-10
PC 40:8e	16.155	4.0139	3.0943e-12
PC 40:9e	42.547	5.411	2.2645e-10
PC 41:9	9.2824	3.2145	6.1252e-14
PC 42:6	3.0352	1.6018	1.8025e-10
PC 42:9e	8.5875	3.1022	4.6165e-09
PC 44:0; PC 10:0-34:0	2.5298	1.339	0.00033097
PC 44:0; PC 17:0-27:0	4.0248	2.0089	8.6867e-08
PC 46:6e	0.33278	-1.5874	0.024775
PC 46:7e	0.33302	-1.5863	0.0070143
PC 47:4e	15.711	3.9737	2.5789e-07
PI 34:2	0.47412	-1.0767	0.00031001
PI 38:5	0.39085	-1.3553	1.148e-06
SM d34:1; SM d17:1/17:0	3.2193	1.6868	1.9447e-19
SM d36:1; SM d16:1/20:0	2.1629	1.113	1.768e-10
SM d38:0; SM d19:0/19:0	0.12711	-2.9759	8.5942e-07
SM d39:2; SM d9:1/30:1	2.5205	1.3337	5.8139e-10
SM d39:8	4.3635	2.1255	1.1338e-05
SM d40:2; SM d8:1/32:1	0.48554	-1.0424	2.6024e-05
SM d41:3; SM d16:3/25:0	3.7085	1.8908	9.3421e-13
SM d41:7; SM d9:1/32:6	19.3	4.2705	1.0664e-13
SM d42:2; SM d10:1/32:1	2.257	1.1744	6.3849e-08
SM d42:3; SM d16:1/26:2	2.3223	1.2156	8.4531e-13
SM d42:8; SM d10:0/32:8	5.8722	2.5539	1.5395e-08
SM d42:8; SM d22:3/20:5	6.0605	2.5994	4.1718e-13
SM d43:2; SM d19:2/24:0	2.1164	1.0816	0.0006221
SM t37:2	9.0024	3.1703	1.5395e-08
SM t40:7	16.307	4.0274	4.9598e-12
TAG 42:0; TAG 9:0-9:0-24:0	3.6056	1.8503	1.0198e-12
TAG 46:3; TAG 12:0-16:1-18:2	0.43541	-1.1996	0.0058803
TAG 46:3; TAG 14:0-16:1-16:2	0.48637	-1.0399	0.014982
TAG 48:0; TAG 16:0-16:0-16:0	0.40832	-1.2922	0.039342
TAG 48:4; TAG 12:0-18:2-18:2	0.45328	-1.1415	0.0089277
TAG 50:0; TAG 16:0-16:0-18:0	0.31778	-1.6539	0.0030872
TAG 50:1; TAG 16:0-18:0-16:1	3.5522	1.8287	1.073e-07
TAG 50:3; TAG 14:0-20:1-16:2	0.42446	-1.2363	0.0030073
TAG 50:5; TAG 14:1-18:2-18:2	0.4538	-1.1399	7.2806e-05
TAG 50:6; TAG 16:1-18:2-16:3	0.28198	-1.8263	9.9781e-05
TAG 52:0; TAG 16:0-18:0-18:0	0.26695	-1.9053	0.00047347
TAG 52:1; TAG 16:0-18:0-18:1	0.40157	-1.3163	0.0013233
TAG 52:2; TAG 16:0-16:1-20:1	2.9309	1.5513	3.3621e-08
TAG 52:2; TAG 16:0-18:1-18:1	3.3906	1.7616	6.9706e-11
TAG 52:2; TAG 8:0-22:1-22:1	2.9588	1.565	3.8833e-05
TAG 52:4; TAG 16:0-18:2-18:2	0.46137	-1.116	0.042769
TAG 52:6; TAG 16:1-18:2-18:3	0.43762	-1.1923	1.3739e-05
TAG 52:7; TAG 16:1-18:2-18:4	0.32439	-1.6242	9.4045e-06
TAG 53:1; TAG 17:0-18:0-18:1	0.44031	-1.1834	0.027857
TAG 53:1; TAG 17:0-19:0-17:1	0.46305	-1.1108	0.018683
TAG 54:0; TAG 18:0-18:0-18:0	0.32538	-1.6198	0.00031053
TAG 54:1; TAG 16:0-20:0-18:1	0.38036	-1.3945	0.0013233
TAG 54:3; TAG 12:0-21:1-21:2	2.2834	1.1912	0.00021129
TAG 54:5; TAG 16:0-18:2-20:3	0.40983	-1.2869	6.8992e-06
TAG 54:5; TAG 18:0-18:2-18:3	0.4461	-1.1646	0.00047347
TAG 54:7; TAG 18:2-18:2-18:3	0.43862	-1.189	0.036418
TAG 55:1; TAG 16:0-18:0-21:1	0.46378	-1.1085	0.024775
TAG 56:6; TAG 16:0-20:3-20:3	5.4683	2.4511	3.1414e-06
TAG 56:6; TAG 18:1-18:2-20:3	3.9745	1.9908	1.9384e-05
TAG 56:8; TAG 16:1-18:1-22:6	0.43512	-1.2005	1.5906e-06
TAG 56:9; TAG 18:2-18:2-20:5	0.32922	-1.6029	0.00040829
TAG 58:10; TAG 18:2-18:2-22:6	0.23437	-2.0931	1.6375e-05
TAG 58:10; TAG 18:2-20:4-20:4	0.29437	-1.7643	0.00049835
TAG 58:2; TAG 16:0-18:1-24:1	0.36896	-1.4385	0.0011569
TAG 58:2; TAG 24:0-16:1-18:1	0.46765	-1.0965	0.0047239
TAG 58:3; TAG 22:0-18:1-18:2	0.48978	-1.0298	0.018224
TAG 70:12; TAG 18:0-26:6-26:6	3.9526	1.9828	5.29e-08
